# Supplementary material for: ﻿The first record of the genus Julolaelaps Berlese (Acari, Mesostigmata, Laelapidae) in Republic of Korea and description of a new species on a captive giant African millipede (Spirostreptidae, Archispirostreptus)
Source: Zookeys. 2023 Sep 15;1180:51–65. doi: 10.3897/zookeys.1180.109099 (PMC10517344; doi:10.3897/zookeys.1180.109099)
Supplement: XML Treatment for Julolaelaps [file zookeys.1180.109099-treatment1.xml]

<!DOCTYPE tp:taxon-treatment
  PUBLIC "-//TaxonX//DTD Taxonomic Treatment Publishing DTD v0 20100105//EN" "tax-treatment-NSO.dtd">
<tp:taxon-treatment xmlns:tp="http://www.plazi.org/taxpub"><tp:treatment-meta><kwd-group><label>Taxon classification</label><kwd>
              <named-content content-type="kingdom">Animalia</named-content>
            </kwd><kwd>
              <named-content content-type="order">Mesostigmata</named-content>
            </kwd><kwd>
              <named-content content-type="family">Laelapidae</named-content>
            </kwd></kwd-group><mixed-citation publication-type="journal"><person-group><name><surname>Joharchi</surname><given-names>Omid</given-names></name><name><surname>Keum</surname><given-names>Seoyoung</given-names></name><name><surname>Jung</surname><given-names>Chuleui</given-names></name></person-group><article-title>﻿The first record of the genus <italic><tp:taxon-name><tp:taxon-name-part taxon-name-part-type="genus" reg="Julolaelaps">Julolaelaps</tp:taxon-name-part></tp:taxon-name></italic> Berlese (<tp:taxon-name><tp:taxon-name-part taxon-name-part-type="subclass">Acari</tp:taxon-name-part></tp:taxon-name>, <tp:taxon-name><tp:taxon-name-part taxon-name-part-type="order">Mesostigmata</tp:taxon-name-part></tp:taxon-name>, <tp:taxon-name><tp:taxon-name-part taxon-name-part-type="family">Laelapidae</tp:taxon-name-part></tp:taxon-name>) in Republic of Korea and description of a new species on a captive giant African millipede (<tp:taxon-name><tp:taxon-name-part taxon-name-part-type="family">Spirostreptidae</tp:taxon-name-part></tp:taxon-name>, <italic><tp:taxon-name><tp:taxon-name-part taxon-name-part-type="genus" reg="Archispirostreptus">Archispirostreptus</tp:taxon-name-part></tp:taxon-name></italic>)</article-title><source>Zookeys</source><day>15</day><month>09</month><year>2023</year><volume>1180</volume><fpage>51</fpage><lpage>65</lpage><pub-id pub-id-type="doi">10.3897/zookeys.1180.109099</pub-id></mixed-citation></tp:treatment-meta><tp:nomenclature><label>﻿Genus</label><tp:taxon-name>
            <object-id xmlns:xlink="http://www.w3.org/1999/xlink" content-type="arpha" xlink:type="simple">74184677-0EB4-50DB-B065-565362759728</object-id>
            <tp:taxon-name-part taxon-name-part-type="genus" reg="Julolaelaps">Julolaelaps</tp:taxon-name-part>
          </tp:taxon-name><tp:taxon-authority>Berlese</tp:taxon-authority><tp:nomenclature-citation-list><tp:nomenclature-citation><tp:taxon-name>
                <tp:taxon-name-part taxon-name-part-type="genus" reg="Julolaelaps">Julolaelaps</tp:taxon-name-part>
              </tp:taxon-name><comment>Berlese, 1916: 31. Type species <tp:taxon-name><tp:taxon-name-part taxon-name-part-type="genus" reg="Julolaelaps">Julolaelaps</tp:taxon-name-part><tp:taxon-name-part taxon-name-part-type="species" reg="dispar">dispar</tp:taxon-name-part></tp:taxon-name> Berlese, 1916, by original designation.</comment></tp:nomenclature-citation><tp:nomenclature-citation><tp:taxon-name><tp:taxon-name-part taxon-name-part-type="genus" reg="Hypoaspis">Hypoaspis</tp:taxon-name-part> (<tp:taxon-name-part taxon-name-part-type="subgenus" reg="Julolaelaps">Julolaelaps</tp:taxon-name-part>)</tp:taxon-name><comment>. – Ryke, 1959: 7.</comment></tp:nomenclature-citation></tp:nomenclature-citation-list></tp:nomenclature><tp:treatment-sec sec-type="remarks" id="SECID0EGNAC"><title>Remarks.</title><p>The concept of <italic><tp:taxon-name><tp:taxon-name-part taxon-name-part-type="genus" reg="Julolaelaps">Julolaelaps</tp:taxon-name-part></tp:taxon-name></italic> used here is based on that of <xref ref-type="bibr" rid="B26">Moraes et al. (2022)</xref>. More information about the synonyms and nomenclatural history of the genus are available in <xref ref-type="bibr" rid="B26">Moraes et al. (2022</xref>: 316).</p></tp:treatment-sec><ref-list><ref id="B26"><mixed-citation xmlns:xlink="http://www.w3.org/1999/xlink" xlink:type="simple"><person-group><name name-style="western"><surname>Moraes</surname><given-names>GJ</given-names></name><name name-style="western"><surname>Moreira</surname><given-names>GF</given-names></name><name name-style="western"><surname>Freire</surname><given-names>RAP</given-names></name><name name-style="western"><surname>Beaulieu</surname><given-names>F</given-names></name><name name-style="western"><surname>Klompen</surname><given-names>H</given-names></name><name name-style="western"><surname>Halliday</surname><given-names>B</given-names></name></person-group> (<year>2022</year>) <article-title>Catalogue of the free-living and arthropod-associated <tp:taxon-name><tp:taxon-name-part taxon-name-part-type="family">Laelapidae</tp:taxon-name-part></tp:taxon-name> Canestrini (<tp:taxon-name><tp:taxon-name-part taxon-name-part-type="subclass">Acari</tp:taxon-name-part></tp:taxon-name>: <tp:taxon-name><tp:taxon-name-part taxon-name-part-type="order">Mesostigmata</tp:taxon-name-part></tp:taxon-name>), with revised generic concepts and a key to genera.</article-title><source>Zootaxa</source><volume>5184</volume>(<issue>1</issue>): <fpage>1</fpage>–<lpage>509</lpage>. <ext-link xlink:href="10.11646/zootaxa.5184.1.1" ext-link-type="doi" xlink:type="simple">https://doi.org/10.11646/zootaxa.5184.1.1</ext-link></mixed-citation></ref></ref-list></tp:taxon-treatment>
