# Supplementary material for: ﻿The first record of the genus Julolaelaps Berlese (Acari, Mesostigmata, Laelapidae) in Republic of Korea and description of a new species on a captive giant African millipede (Spirostreptidae, Archispirostreptus)
Source: Zookeys. 2023 Sep 15;1180:51–65. doi: 10.3897/zookeys.1180.109099 (PMC10517344; doi:10.3897/zookeys.1180.109099)
Supplement: XML Treatment for Julolaelaps gigas [file zookeys.1180.109099-treatment2.xml]

<!DOCTYPE tp:taxon-treatment
  PUBLIC "-//TaxonX//DTD Taxonomic Treatment Publishing DTD v0 20100105//EN" "tax-treatment-NSO.dtd">
<tp:taxon-treatment xmlns:tp="http://www.plazi.org/taxpub"><tp:treatment-meta><kwd-group><label>Taxon classification</label><kwd>
              <named-content content-type="kingdom">Animalia</named-content>
            </kwd><kwd>
              <named-content content-type="order">Mesostigmata</named-content>
            </kwd><kwd>
              <named-content content-type="family">Laelapidae</named-content>
            </kwd></kwd-group><mixed-citation publication-type="journal"><person-group><name><surname>Joharchi</surname><given-names>Omid</given-names></name><name><surname>Keum</surname><given-names>Seoyoung</given-names></name><name><surname>Jung</surname><given-names>Chuleui</given-names></name></person-group><article-title>﻿The first record of the genus <italic><tp:taxon-name><tp:taxon-name-part taxon-name-part-type="genus" reg="Julolaelaps">Julolaelaps</tp:taxon-name-part></tp:taxon-name></italic> Berlese (<tp:taxon-name><tp:taxon-name-part taxon-name-part-type="subclass">Acari</tp:taxon-name-part></tp:taxon-name>, <tp:taxon-name><tp:taxon-name-part taxon-name-part-type="order">Mesostigmata</tp:taxon-name-part></tp:taxon-name>, <tp:taxon-name><tp:taxon-name-part taxon-name-part-type="family">Laelapidae</tp:taxon-name-part></tp:taxon-name>) in Republic of Korea and description of a new species on a captive giant African millipede (<tp:taxon-name><tp:taxon-name-part taxon-name-part-type="family">Spirostreptidae</tp:taxon-name-part></tp:taxon-name>, <italic><tp:taxon-name><tp:taxon-name-part taxon-name-part-type="genus" reg="Archispirostreptus">Archispirostreptus</tp:taxon-name-part></tp:taxon-name></italic>)</article-title><source>Zookeys</source><day>15</day><month>09</month><year>2023</year><volume>1180</volume><fpage>51</fpage><lpage>65</lpage><pub-id pub-id-type="doi">10.3897/zookeys.1180.109099</pub-id></mixed-citation></tp:treatment-meta><tp:nomenclature><label>﻿</label><tp:taxon-name>
            <object-id xmlns:xlink="http://www.w3.org/1999/xlink" content-type="arpha" xlink:type="simple">EA0D6D37-B974-56BE-9137-8746BB42DFB4</object-id>
            <tp:taxon-name-part taxon-name-part-type="genus" reg="Julolaelaps">Julolaelaps</tp:taxon-name-part>
            <tp:taxon-name-part taxon-name-part-type="species" reg="gigas">gigas</tp:taxon-name-part>
            <object-id xmlns:xlink="http://www.w3.org/1999/xlink" content-type="zoobank" xlink:type="simple">https://zoobank.org/FDD68D96-90DF-4196-9DD5-377DCF03D633</object-id>
          </tp:taxon-name><tp:taxon-status xmlns:xlink="http://www.w3.org/1999/xlink" xlink:type="simple">sp. nov.</tp:taxon-status><xref ref-type="fig" rid="F1">Figs 1–5</xref><xref ref-type="fig" rid="F2">, 6–9</xref><xref ref-type="fig" rid="F3">, 10, 11</xref><xref ref-type="fig" rid="F4">, 12–16</xref></tp:nomenclature><tp:treatment-sec sec-type="material" id="SECID0EUPAC"><title>Material examined.</title><p><bold><italic>Holotype</italic>.</bold> Republic of Korea • ♀; Sangju, Silkworm and Insect Management Center; <named-content xmlns:xlink="http://www.w3.org/1999/xlink" content-type="dwc:verbatimCoordinates" xlink:type="simple"><named-content content-type="geo-json" specific-use="{&#34;type&#34;:&#34;Point&#34;,&#34;coordinates&#34;:[128.250000,36.950000]}" id="NCID0EDAAE" xlink:type="simple">36°57'N, 128°15'E</named-content></named-content>; 19 May 2020; S. Keum leg.; on captive giant African millipede, <italic><tp:taxon-name><tp:taxon-name-part taxon-name-part-type="genus" reg="Archispirostreptus">Archispirostreptus</tp:taxon-name-part><tp:taxon-name-part taxon-name-part-type="species" reg="gigas">gigas</tp:taxon-name-part></tp:taxon-name></italic> (<tp:taxon-name><tp:taxon-name-part taxon-name-part-type="order">Spirostreptida</tp:taxon-name-part></tp:taxon-name>: <tp:taxon-name><tp:taxon-name-part taxon-name-part-type="family">Spirostreptidae</tp:taxon-name-part></tp:taxon-name>); NIBRIV 0000905722. <bold><italic>Paratypes</italic>.</bold> Republic of Korea • 2♀ 2♂; same data as for holotype; NIBRIV 0000905723, NIBRIV 0000905724, NIBRIV 0000905725, NIBRIV 0000905726.</p></tp:treatment-sec><tp:treatment-sec sec-type="diagnosis" id="SECID0EBBAE"><title>Diagnosis.</title><p>Dorsal shield smooth, without reticulation, bearing 22 pairs of minute acicular setae, setae <italic>Z5</italic> conspicuously longer than other setae on shield, podonotal and opisthonotal parts of dorsal shield slightly hypotrichous, setae in <italic>z</italic>- and <italic>s/S-series</italic> displaced laterally (on soft cuticle) and some missing (<italic>z1</italic>, z6, <italic>J3</italic>); posterior margin of shield somewhat truncated; dorsal shield reduced, not covering entire idiosoma, opisthogastric and lateral soft cuticle with 37 pairs of setae, including 23 pairs of <italic>r</italic>-<italic>R</italic>-<italic>UR</italic> setae. Sternal shield reduced, bearing only <italic>st1</italic> and <italic>st2</italic>, eroded posteriorly, <italic>st3</italic> and metasternal setae (<italic>st4</italic>) inserted on unsclerotized cuticle, epigynal shield drop-shaped, parapodal plates broadly thickened, extending behind coxae IV, endopodal plates III/IV broadly thickened, peritreme relatively long and rather broad, extending to anterior level of coxa II, cheliceral fixed digit with 2–3 teeth. Chaetotaxy of legs normal for free-living <tp:taxon-name><tp:taxon-name-part taxon-name-part-type="family">Laelapidae</tp:taxon-name-part></tp:taxon-name>, except tibia III with nine setae (two posterolateral setae present) and genu IV with 10 setae (with two posterolateral setae). Male with separate sternogenital and anal shields, chelicerae with edentate digits including a regressed fixed digit and a stylet-like movable digit bordered by a very long spermatodactyl.</p><fig id="F1" position="float" orientation="portrait"><object-id xmlns:xlink="http://www.w3.org/1999/xlink" content-type="doi" xlink:type="simple">10.3897/zookeys.1180.109099.figures1-5</object-id><object-id xmlns:xlink="http://www.w3.org/1999/xlink" content-type="arpha" xlink:type="simple">B7F09AD9-7021-5E43-8FB4-78B96C2ACFB2</object-id><label>Figures 1–5.</label><caption><p><italic><tp:taxon-name><tp:taxon-name-part taxon-name-part-type="genus" reg="Julolaelaps">Julolaelaps</tp:taxon-name-part><tp:taxon-name-part taxon-name-part-type="species" reg="gigas">gigas</tp:taxon-name-part></tp:taxon-name></italic> sp. nov., female, with symbols for chaetotactic notation of idiosomal setae <bold>1</bold> dorsal idiosoma <bold>2</bold> ventral idiosoma <bold>3</bold> subcapitulum <bold>4</bold> epistome <bold>5</bold> chelicera, lateral view.</p></caption><graphic xmlns:xlink="http://www.w3.org/1999/xlink" xlink:href="zookeys-1180-051_article-109099__-g001.jpg" position="float" orientation="portrait" xlink:type="simple" id="oo_906333.jpg"><uri content-type="original_file" xlink:type="simple">https://binary.pensoft.net/fig/906333</uri></graphic></fig></tp:treatment-sec><tp:treatment-sec sec-type="description" id="SECID0EPDAE"><title>Description.</title><p><bold>Female</bold> (<italic>N</italic> = 3). Figs <xref ref-type="fig" rid="F1">1</xref>–<xref ref-type="fig" rid="F2">9</xref>, <xref ref-type="fig" rid="F4">12–14</xref>. <bold><italic>Dorsal idiosoma</italic></bold> (Figs <xref ref-type="fig" rid="F1">1</xref>, <xref ref-type="fig" rid="F4">12</xref>). Length 906–925, width 620–649. Dorsal shield length 687–696, width 391–395, posteriorly somewhat truncate, reduced, not covering entire idiosoma, some dorsal setae left in the soft cuticle lateral to shield, becoming hypertrichous cuticle surrounding dorsal shield, without distinct reticulate ornamentation over whole surface; with 22 pairs of minute acicular setae, 13 pairs of podonotal setae, plus nine pairs of setae on lateral soft cuticle (<italic>s1</italic>, <italic>s2</italic>, <italic>s6</italic>, <italic>r1-6</italic>), nine pairs of opisthonotal setae, plus 21 pairs of setae on lateral soft cuticle (including <italic>S1-5</italic> and <italic>R1-7</italic>); <italic>Zx</italic>, unpaired or asymmetrical setae and <italic>z1</italic>, <italic>z6</italic>, <italic>J3</italic> absent, setae similar in length (9–15) and thicknesses; clonal setae <italic>Z5</italic> (26–31) longer than other setae on shield. Muscle insertions prominent as desclerotised circular patches. Dorsal shield with 22 pairs of discernible pore-like structures, including only five pairs of gland openings (<italic>gd1</italic>, <italic>gd4</italic>, <italic>gd6</italic>, <italic>gd8</italic>, <italic>gd9</italic>) and 17 pairs of poroids. Shape, position and relative length and thicknesses of setae shown in Figs <xref ref-type="fig" rid="F1">1</xref>, <xref ref-type="fig" rid="F4">12</xref>.</p><p><bold><italic>Ventral idiosoma</italic></bold> (Figs <xref ref-type="fig" rid="F1">2</xref>, <xref ref-type="fig" rid="F4">13</xref>). Tritosternum with paired pilose laciniae (105–113), short base 30–35 × 23–27 wide; presternal platelets absent. Sternal shield reduced (59–63 × 134–142 wide), shield with two pairs of smooth sternal setae [<italic>st1</italic>, <italic>st2</italic> (20–26)], and two pairs of poroids (<italic>iv1</italic>, <italic>iv2</italic>), eroded posteriorly, surface without reticulate ornamentation, smooth, <italic>st3</italic> (30–32) and metasternal setae (<italic>st4</italic>, 29–31) inserted on soft integument, metasternal poroids (<italic>iv3</italic>) apparently absent (Figs <xref ref-type="fig" rid="F1">2</xref>, <xref ref-type="fig" rid="F4">13</xref>), shield fused anterolaterally to narrow endopodal strip between coxae I and II, endopodal plates III/IV broadly thickened (Figs <xref ref-type="fig" rid="F1">2</xref>, <xref ref-type="fig" rid="F4">13</xref>). Epigynal shield drop-shaped, with an obvious (narrow) neck at level of coxae IV, protruding at level between setae <italic>st5</italic> and <italic>Jv1</italic>, width (65–70) and length (228–235), anterior and posterior margins rounded, with some irregular longitudinal and oblique lines, otherwise relatively smooth, bearing a pair of simple setae <italic>st5</italic> (20–23) inserted on lateral margins of shield, near level of posterior edge of coxae IV; paragenital poroids <italic>iv5</italic> located on soft cuticle lateral to shield near seta <italic>st5</italic> (Figs <xref ref-type="fig" rid="F1">2</xref>, <xref ref-type="fig" rid="F4">13</xref>). Anal shield subtriangular, rounded anteriorly, length 133–138, width 108–114, surface without reticulate ornamentation, smooth, para-anal setae (23–27) shorter than post-anal seta (30–35), cribrum well developed, with 3–4 irregular rows of spicules, each extending from cribrum to near base of post-anal setae; anal opening located at anterior level of shield; pair of glands <italic>gv3</italic> inserted on shield lateral margins, at level para-anal setae (Figs <xref ref-type="fig" rid="F1">2</xref>, <xref ref-type="fig" rid="F4">13</xref>). Soft opisthogastric cuticle surrounding epigynal and anal shields with one pair of suboval metapodal plates (38–43 long × 13–18 wide) and seven pairs of smooth setae (<italic>Jv1–Jv3</italic>, <italic>Jv5</italic>, <italic>Zv1–Zv3</italic>), setae more or less same in length (18–24) and thickness (Figs <xref ref-type="fig" rid="F1">2</xref>, <xref ref-type="fig" rid="F4">13</xref>). Peritreme relatively long and broad, extending to anterior level of coxa II, peritrematal shield narrow, slightly expanded anteriorly, each shield bearing three discernible pore-like structures, a gland pore <italic>gp2</italic> at level of coxa III, a lyrifissures <italic>ip3</italic> and a gland pore <italic>gp3</italic> on barely developed poststigmatic section (Figs <xref ref-type="fig" rid="F1">2</xref>, <xref ref-type="fig" rid="F4">13</xref>), anterior part of shield not fused with dorsal shield; parapodal platelets broadly thickened, extending behind coxae IV, bearing gland pore <italic>gv2</italic>; exopodal platelets absent (Figs <xref ref-type="fig" rid="F1">2</xref>, <xref ref-type="fig" rid="F4">13</xref>).</p><fig id="F2" position="float" orientation="portrait"><object-id xmlns:xlink="http://www.w3.org/1999/xlink" content-type="doi" xlink:type="simple">10.3897/zookeys.1180.109099.figures6-9</object-id><object-id xmlns:xlink="http://www.w3.org/1999/xlink" content-type="arpha" xlink:type="simple">5341F06A-C9A6-5821-B512-35860F1533A9</object-id><label>Figures 6–9.</label><caption><p><italic><tp:taxon-name><tp:taxon-name-part taxon-name-part-type="genus" reg="Julolaelaps">Julolaelaps</tp:taxon-name-part><tp:taxon-name-part taxon-name-part-type="species" reg="gigas">gigas</tp:taxon-name-part></tp:taxon-name></italic> sp. nov., female, with symbols for chaetotactic notation of legs setae <bold>6</bold> leg I (trochanter-tibia, dorsal aspect) <bold>7</bold> leg II (trochanter-tibia, dorsal aspect) <bold>8</bold> leg III (trochanter-tarsus, dorsal aspect) <bold>9</bold> leg IV (trochanter-tibia, dorsal aspect).</p></caption><graphic xmlns:xlink="http://www.w3.org/1999/xlink" xlink:href="zookeys-1180-051_article-109099__-g002.jpg" position="float" orientation="portrait" xlink:type="simple" id="oo_906334.jpg"><uri content-type="original_file" xlink:type="simple">https://binary.pensoft.net/fig/906334</uri></graphic></fig><p><bold><italic>Gnathosomal structures</italic></bold> (Figs <xref ref-type="fig" rid="F1">3–5</xref>, <xref ref-type="fig" rid="F4">14</xref>). Epistome triangular, with pointed apex and smooth (Fig. <xref ref-type="fig" rid="F1">4</xref>). Hypostomal groove with six transverse rows of denticles, each row with 3–5 denticles, with smooth anterior and posterior transverse lines (Fig. <xref ref-type="fig" rid="F1">3</xref>). Hypostome with four pairs of smooth setae, <italic>pc</italic> (24–26) &gt; h1 = h2 (18–21) &gt; <italic>h3</italic> (14–16) (Fig. <xref ref-type="fig" rid="F1">3</xref>). Corniculi robust and horn-like, extending slightly beyond palpfemur. Internal malae with one pair of smooth median projections, flanked by lobes with fimbriate anterior margin; labrum with pilose surface; supralabral process not distinct. Chaetotaxy of palps: trochanter 2, femur 5, genu 6, tibia 14, tarsus 15, all setae smooth; palpfemur with seta <italic>d3</italic> thickened and <italic>al</italic> paddle-like; palpgenu with <italic>al1</italic> stout, blunt, <italic>al2</italic> thickened and spatulate; palptarsal apotele two-tined. Fixed digit of chelicera with 2–3 teeth and long pilus dentilis, dorsal cheliceral seta relatively thick and short, arthrodial membrane with a rounded flap and normal filaments; movable digit with two mid-sized teeth (Figs <xref ref-type="fig" rid="F1">5</xref>, <xref ref-type="fig" rid="F4">14</xref>).</p><p><bold><italic>Insemination structures</italic>.</bold> Not seen, apparently unsclerotized.</p><p><bold><italic>Legs</italic>.</bold> (Figs <xref ref-type="fig" rid="F2">6–9</xref>). Legs II and III short (600–650, 625–655), I and IV longer (657–680, 739–755). Chaetotaxy normal for free-living <tp:taxon-name><tp:taxon-name-part taxon-name-part-type="family">Laelapidae</tp:taxon-name-part></tp:taxon-name>: Leg I (Fig. <xref ref-type="fig" rid="F2">6</xref>): coxa 0-0/1, 0/1-0, trochanter 1-0/1, 1/2-1, femur 2-3/1, 2/3-2, genu 2-3/2, 3/1-2, tibia 2-3/2, 3/1-2. Leg II (Fig. <xref ref-type="fig" rid="F2">7</xref>): coxa 0-0/1, 0/1-0, trochanter 1-0/1, 0/2-1, femur 2-3/1, 2/2-1, genu 2-3/1, 2/1-2, tibia 2-2/1, 2/1-2. Leg III (Fig. <xref ref-type="fig" rid="F2">8</xref>): coxa 0-0/1, 0/1-0, trochanter 1-1/1, 0/1-1, femur 1-2/1, 1/0-1 (<italic>ad</italic> thickened and inserted on small tubercles), genu 2-2/1, 2/1-1 (<italic>ad1</italic> and <italic>pd1</italic> inserted on small tubercles), tibia: 2-1/1, 2/1-2. Leg IV (Fig. <xref ref-type="fig" rid="F2">9</xref>): coxa 0-0/1, 0/0-0, trochanter 1-1/1, 0/1-1 (<italic>ad</italic> thickened), femur 1-2/1, 1/0-1 (<italic>ad1</italic> longest, <italic>ad1</italic> and <italic>ad2</italic> inserted on small tubercles), genu 2-2/1, 3/0-2, tibia 2-1/1, 3/1-2. Tarsi II-IV with 18 setae (3-3/2, 3/2-3 + <italic>mv</italic>, <italic>md</italic>); with some ventral and lateral setae thickened. All pretarsi with well-developed paired claws, rounded pulvilli and normal ambulacral stalk.</p><p><bold>Male</bold> (<italic>N</italic> = 2). Figs <xref ref-type="fig" rid="F3">10</xref>, <xref ref-type="fig" rid="F3">11</xref>, <xref ref-type="fig" rid="F4">15</xref>, <xref ref-type="fig" rid="F4">16</xref>. <bold><italic>Dorsal idiosoma</italic>.</bold> Length 760–768, width 525–530. Dorsal shield length 647–653, width 345–350; ornamentation and chaetotaxy as in female.</p><p><bold><italic>Ventral idiosoma</italic>.</bold> (Figs <xref ref-type="fig" rid="F3">10</xref>, <xref ref-type="fig" rid="F4">15</xref>). Sternal, genital, endopodal, ventral shields fused into sternogenital shield, 327–333 long from anterior to posterior margins of shield, 175–180 wide at level of <italic>st2</italic>, 160–165 at <italic>st3</italic> level and 118–123 at <italic>st5</italic> level; shield with six pairs of simple sternal setae (<italic>st1–5</italic> and <italic>Jv1</italic>) (19–30), and two pairs of poroids; anal shield free, length 117–123, width 93–98, surface without reticulate ornamentation, smooth, post-anal seta (25–28) slightly longer than para-anals (18–23), cribrum well developed, with 3–4 irregular rows of spicules, each extending from cribrum to near base of post-anal setae; anal opening located at anterior level of shield; pair of glands <italic>gv3</italic> inserted on shield lateral margins, at level para-anal setae (Figs <xref ref-type="fig" rid="F3">10</xref>, <xref ref-type="fig" rid="F4">15</xref>). Soft opisthogastric and lateral cuticle with 10–12 pairs of setae. Peritremes, peritrematal shields and other ventral structures similar to those in female.</p><p><bold><italic>Gnathosoma</italic>.</bold> (Figs <xref ref-type="fig" rid="F3">11</xref>, <xref ref-type="fig" rid="F4">16</xref>). Chelicerae with edentate digits including a regressed fixed digit and a stylet-like movable digit bordered by a long spermatodactyl, pilus dentilis long. Other gnathosomal structures similar to those in female.</p><p><bold><italic>Legs</italic>.</bold> Chaetotaxy as in female.</p></tp:treatment-sec><tp:treatment-sec sec-type="etymology" id="SECID0EHQAE"><title>Etymology.</title><p>The name of this species refers to its occurrence on giant African millipede of the species <italic><tp:taxon-name><tp:taxon-name-part taxon-name-part-type="genus" reg="Archispirostreptus">Archispirostreptus</tp:taxon-name-part><tp:taxon-name-part taxon-name-part-type="species" reg="gigas">gigas</tp:taxon-name-part></tp:taxon-name></italic> (<tp:taxon-name><tp:taxon-name-part taxon-name-part-type="order">Spirostreptida</tp:taxon-name-part></tp:taxon-name>: <tp:taxon-name><tp:taxon-name-part taxon-name-part-type="family">Spirostreptidae</tp:taxon-name-part></tp:taxon-name>).</p><fig id="F3" position="float" orientation="portrait"><object-id xmlns:xlink="http://www.w3.org/1999/xlink" content-type="doi" xlink:type="simple">10.3897/zookeys.1180.109099.figures10-11</object-id><object-id xmlns:xlink="http://www.w3.org/1999/xlink" content-type="arpha" xlink:type="simple">DF8E84F8-A4A0-559E-9CC9-742AE785F78A</object-id><label>Figures 10, 11.</label><caption><p><italic><tp:taxon-name><tp:taxon-name-part taxon-name-part-type="genus" reg="Julolaelaps">Julolaelaps</tp:taxon-name-part><tp:taxon-name-part taxon-name-part-type="species" reg="gigas">gigas</tp:taxon-name-part></tp:taxon-name></italic> sp. nov., male <bold>10</bold> ventral idiosoma <bold>11</bold> chelicera, lateral view.</p></caption><graphic xmlns:xlink="http://www.w3.org/1999/xlink" xlink:href="zookeys-1180-051_article-109099__-g003.jpg" position="float" orientation="portrait" xlink:type="simple" id="oo_906335.jpg"><uri content-type="original_file" xlink:type="simple">https://binary.pensoft.net/fig/906335</uri></graphic></fig></tp:treatment-sec><tp:treatment-sec sec-type="Differential diagnosis" id="SECID0E5RAE"><title>Differential diagnosis.</title><p>The female of the new species is unique within <italic><tp:taxon-name><tp:taxon-name-part taxon-name-part-type="genus" reg="Julolaelaps">Julolaelaps</tp:taxon-name-part></tp:taxon-name></italic> because of its conspicuously reduced sternal shield, bearing only two pairs of sternal setae (<italic>st1</italic>, <italic>st2</italic>), eroded posteriorly and endopodal plates III/IV broadly thickened. In other features the new species is closest to <italic><tp:taxon-name><tp:taxon-name-part taxon-name-part-type="genus" reg="Julolaelaps">J.</tp:taxon-name-part><tp:taxon-name-part taxon-name-part-type="species" reg="vandaelensis">vandaelensis</tp:taxon-name-part></tp:taxon-name></italic> Maes, 1983 in having a genital shield narrower than anal shield, peritreme almost reaching anterior margin of coxae II and dorsal shield with 22 pairs of setae. It is distinguished from this species by the uniform minute acicular dorsal setae and the reduced dorsal shield, not covering entire idiosoma, leaving an unsclerotised cuticle surrounding the dorsal shield.</p><fig id="F4" position="float" orientation="portrait"><object-id xmlns:xlink="http://www.w3.org/1999/xlink" content-type="doi" xlink:type="simple">10.3897/zookeys.1180.109099.figures12-16</object-id><object-id xmlns:xlink="http://www.w3.org/1999/xlink" content-type="arpha" xlink:type="simple">92864749-57FD-5E78-82DF-9B991B8A431C</object-id><label>Figures 12–16.</label><caption><p>Differential Interference Contrast (DIC) micrographs of <italic><tp:taxon-name><tp:taxon-name-part taxon-name-part-type="genus" reg="Julolaelaps">Julolaelaps</tp:taxon-name-part><tp:taxon-name-part taxon-name-part-type="species" reg="gigas">gigas</tp:taxon-name-part></tp:taxon-name></italic> sp. nov., female <bold>12</bold> idiosoma in dorsal view <bold>13</bold> idiosoma in ventral view <bold>14</bold> chelicera in lateral view, male <bold>15</bold> idiosoma in ventral view <bold>16</bold> chelicera in lateral view.</p></caption><graphic xmlns:xlink="http://www.w3.org/1999/xlink" xlink:href="zookeys-1180-051_article-109099__-g004.jpg" position="float" orientation="portrait" xlink:type="simple" id="oo_906336.jpg"><uri content-type="original_file" xlink:type="simple">https://binary.pensoft.net/fig/906336</uri></graphic></fig></tp:treatment-sec></tp:taxon-treatment>
